# Supplementary material for: Insights into Plastic Degradation Processes in Marine Environment by X-ray Photoelectron Spectroscopy Study
Source: Int J Mol Sci. 2024 May 7;25(10):5060. doi: 10.3390/ijms25105060 (PMC11121657; doi:10.3390/ijms25105060)
Supplement: Supplementary file 1 [file ijms-25-05060-s001.zip]

Archive with 1 entries (1 files):
- ijms-2918691-supplementary.pdf
